# Supplementary material for: Preparation of Aminated Sodium Lignosulfonate and Efficient Adsorption of Methyl Blue Dye
Source: Materials (Basel). 2024 Feb 24;17(5):1046. doi: 10.3390/ma17051046 (PMC10934274; doi:10.3390/ma17051046)
Supplement: Supplementary file 1 [file materials-17-01046-s001.zip]

Archive with 1 entries (1 files):
- materials-2852884-supplementary.pdf
